# Supplementary material for: TFP5-Mediated CDK5 Activity Inhibition Improves Diabetic Nephropathy via NGF/Sirt1 Regulating Axis
Source: Front Cell Dev Biol. 2022 Jul 7;10:829067. doi: 10.3389/fcell.2022.829067 (PMC9301001; doi:10.3389/fcell.2022.829067)
Supplement: Supplementary file 2 [file Table3.XLS]

## Sheet: Original data for Figure 1
Figure 1
Figure 1B. The change of mRNA level of CDK5 after 24h, 48h and 72h treatment with LG and HG in MPC-5 cells.
	24h		48h		72h
	LG	HG	LG	HG	LG	HG
	0.004533	0.006977	0.004439	0.007991	0.0023323	0.008294
	0.003521	0.009013	0.00402	0.006328	0.004501	0.007991
	0.00389	0.008352	0.003901	0.009112	0.003399	0.008744
Average	0.00398133	0.008114	0.00412	0.00781033	0.00341077	0.008343
SD	0.000512145	0.00103866	0.000282597	0.00140077	0.0010844	0.000378884
Figure 1E. The change of the mRNA level of H2O2 (E) expression in MPC-5 under HG culture condition.
		LG	HG
		0.000119282	0.000331202
		0.000104322	0.000283703
		7e-05	0.000255687
	Average	9.7868e-05	0.000290197
	SD	2.5267e-05	3.81741e-05
Figure 1F. The change of the mRNA level of and ROS expression in MPC-5 under HG culture condition.
		LG	HG
		0.00112697	0.00221266
		0.00115065	0.00227487
		0.000963118	0.0017766
	Average	0.00108025	0.00208804
	SD	0.000102125	0.000271508
Figure 1G. The change of the mRNA level of IL6 expression in MPC-5 under HG culture condition
		LG	HG
		0.000509016	0.00102039
		0.000584706	0.00120867
		0.000578821	0.00103224
	Average	0.000557514	0.0010871
	SD	4.21037e-05	0.000105448
Figure 1H. The change of the mRNA level of NFKB expression in MPC-5 under HG culture condition
		LG	HG
		0.00125915	0.00275576
		0.000432004	0.0019123
		0.00100402	0.00396078
	Average	0.000898391	0.00287628
	SD	0.000423569	0.00102955
Figure 1I. The mRNA level of Bax under HG treatment in MPC-5 cells
		LG	HG
		0.00377319	0.00627284
		0.00484261	0.00792156
		0.0054	0.0061
	Average	0.000898391	0.00287628
	SD	0.000423569	0.00102955
Figure 1J. The mRNA level ofBcl-2 under HG treatment in MPC-5 cells
		LG	HG
		0.00098	0.000554446
		0.00068	0.000490543
		0.000786059	0.000352522
	Average	0.000898391	0.00287628
	SD	0.000423569	0.00102955
Figure 1K. The mRNA level of caspase 3 under HG treatment in MPC-5 cells
		LG	HG
		0.01021	0.02503
		0.0136023	0.0222508
		0.00605916	0.026522
	Average	0.000898391	0.00287628
	SD	0.000423569	0.00102955

## Sheet: Original data for Figure 2
Figure 2
Figure 2A. The effect of TFP5 of the mRNA level of H2O2 expression in MPC-5 under HG condition.
	LG	HG+ scramble	HG+ TFP5
	0.000123212	0.0004334	0.000283
	0.000204822	0.00034468	0.000272
	7e-05	0.000436	0.000137
Average	0.000132678	0.000404693	0.000230667
SD	6.79076e-05	5.19893e-05	8.1304e-05
B. The effect of TFP5 of the mRNA level of ROS expression in MPC-5 under HG condition.
	LG	HG+ scramble	HG+ TFP5
	0.00099261	0.0022487	0.0012844
	0.00135345	0.0028645	0.00178
	0.00083345	0.00188345	0.001238
Average	0.00105984	0.00233222	0.00143413
SD	0.000266439	0.000495829	0.000300426
C. The effect of TFP5 of the mRNA level of Caspase-3 expression in MPC-5 under HG condition.
	LG	HG+ scramble	HG+ TFP5
	0.0334578	0.055044	0.023451
	0.020348	0.04671	0.030457
	0.041095	0.060689	0.0414597
Average	0.0316336	0.0541477	0.0317892
SD	0.0104931	0.00703247	0.00907797
D. The effect of TFP5 of the mRNA level of Bax expression in MPC-5 under HG condition.
	LG	HG+ scramble	HG+ TFP5
	0.00176831	0.00427847	0.00231022
	0.00284522	0.0038992	0.0024578
	0.00294301	0.0039478	0.003255
Average	0.00251885	0.00404182	0.00267434
SD	0.00065182	0.000206376	0.000508251
E. The effect of TFP5 of the mRNA level of Bcl-2 expression in MPC-5 under HG condition.
	LG	HG+ scramble	HG+ TFP5
	0.000698	0.000353489	0.0014668
	0.000768	0.000449032	0.00175879
	0.000669	0.000541203	0.00182748
Average	0.00251885	0.00404182	0.00267434
SD	0.00065182	0.000206376	0.000508251

## Sheet: Original data for Figure 3
Figure 3D-3H
C-H. The effect of HG treatment on the mRNA level of (D) caspase-3(E) Cdk5r, (F) NGF, (G)Sirt1, (H)NGFR.
RNAseq original data
id	baseMean	baseMean_low	baseMean_high	foldChange(A/C)(A/C)(A/C)	log2FoldChange	pval	padj	Regulation	Chromosome	Start Site	End Site	Direction	Length	Name	GO	KEGG	EC	eggNOG Class	eggNOG	Description	Entrez_geneID	UniProtAC
ENSMUSG00000020063	288.486	395.485	181.488	0.458899	-1.12375	7.2004e-07	6.94392e-06	Down Regulation	10	63154784	63217483	-	5331	Sirt1	GO:0000012;GO:0000012;GO:0000012;GO:0000122;GO:0000122;GO:0000122;GO:0000122;GO:0000183;GO:0000183;GO:0000720;GO:0000720;GO:0000720;GO:0000731;GO:0000785;GO:0000785;GO:0000785;GO:0000791;GO:0000791;GO:0000791;GO:0000791;GO:0000792;GO:0000792;GO:0000792;GO:0000792;GO:0000978;GO:0001525;GO:0001525;GO:0001525;GO:0001542;GO:0001650;GO:0001678;GO:0001934;GO:0001938;GO:0001938;GO:0002039;GO:0002039;GO:…	K11411	EC:2.3.1.286	K;B	09TMC;1CSMZ;12NA0;0V4KC;1AVAG;18WQ3;0DHX8;0UJTM;KOG2684	sirtuin 1 [Source:MGI Symbol;Acc:MGI:2135607]	93759	Q923E4;Q53Z05;Q3USJ2;Q3USY7
ENSMUSG00000028800	2318.94	3297.73	1340.14	0.406383	0.235639	0.00323	0.0094	Down Regulation	4	129409897	129436506	-	3445	Hdac1	GO:0000118;GO:0000118;GO:0000118;GO:0000122;GO:0000122;GO:0000122;GO:0000785;GO:0000785;GO:0000785;GO:0000792;GO:0000976;GO:0000978;GO:0000978;GO:0000979;GO:0000979;GO:0001046;GO:0001046;GO:0001085;GO:0001085;GO:0001103;GO:0001103;GO:0001975;GO:0002039;GO:0002039;GO:0003677;GO:0003682;GO:0003714;GO:0003714;GO:0004407;GO:0004407;GO:0004407;GO:0004407;GO:0004407;GO:0004407;GO:0005515;GO:0005515;GO:…	K06067	EC:3.5.1.98	B	KOG1342;0DGZR;0UIZE;12Q37;1AXC2;1945B;1CRQ0;09VR6;0V4DE	histone deacetylase 1 [Source:MGI Symbol;Acc:MGI:108086]	433759	O09106;Q58E49
ENSMUSG00000027997	201.923	119.489	284.357	2.37979	1.25083	1.70417e-10	3.52986e-09	Up Regulation	3	129695074	129707752	+	5584	Casp6	GO:0002525;GO:0004175;GO:0004197;GO:0004197;GO:0005515;GO:0005634;GO:0005654;GO:0005654;GO:0005737;GO:0005737;GO:0005737;GO:0005829;GO:0005829;GO:0006508;GO:0006508;GO:0006508;GO:0006508;GO:0006915;GO:0006915;GO:0006915;GO:0007413;GO:0008233;GO:0008233;GO:0008234;GO:0008234;GO:0009749;GO:0010039;GO:0016787;GO:0030424;GO:0030855;GO:0034097;GO:0042542;GO:0042802;GO:0042802;GO:0042981;GO:0043025;GO:…	K04396	EC:3.4.22.59	D	1B0WN;09WFE;0DHQS;0UJZ0;18XME;1CSF3;0V7DY;13JS8;KOG3573	caspase 6 [Source:MGI Symbol;Acc:MGI:1312921]	12368	O08738;Q3TPJ9
ENSMUSG00000005355	21.2222	9.03307	33.4113	3.69878	1.88705	0.000210841	0.00109076	Up Regulation	10	78547825	78554128	-	2394	Casp14	GO:0004197;GO:0005634;GO:0005634;GO:0005634;GO:0005634;GO:0005654;GO:0005654;GO:0005737;GO:0005737;GO:0005737;GO:0005737;GO:0005739;GO:0005739;GO:0005829;GO:0005829;GO:0006508;GO:0006508;GO:0006508;GO:0008233;GO:0008233;GO:0008234;GO:0008234;GO:0016787;GO:0030154;GO:0045095;GO:0045095;GO:0070268;GO:0097194;GO:0097200;GO:0004197;GO:0005634;GO:0005634;GO:0005654;GO:0005737;GO:0005737;GO:0005737;GO:…	K04401	EC:3.4.22.-	D	0V9WI;131SZ;0UHKZ;1AXWX;194B7;0DKDR;1CV7S;KOG3573;09YYV	caspase 14 [Source:MGI Symbol;Acc:MGI:1335092]	12365	O89094;Q542Q1
ENSMUSG00000031628	576.8	201.923	951.678	4.71308	2.24432	0.00012	0.0003	Up Regulation	8	47070326	47092724	+	3357	Casp3	GO:0001554;GO:0001666;GO:0001782;GO:0002020;GO:0002020;GO:0004190;GO:0004197;GO:0004197;GO:0004197;GO:0004197;GO:0004861;GO:0005123;GO:0005123;GO:0005515;GO:0005634;GO:0005634;GO:0005737;GO:0005737;GO:0005737;GO:0005737;GO:0005737;GO:0005829;GO:0005829;GO:0005829;GO:0005829;GO:0006508;GO:0006508;GO:0006508;GO:0006508;GO:0006508;GO:0006915;GO:0006915;GO:0006915;GO:0006915;GO:0006915;GO:0006974;GO:…	K02187	EC:3.4.22.56	T;D	18UP4;0DR4M;13KPR;1B4TH;0UNRN;0VE4P;0A3HR;1CYB8;KOG3573	caspase 3 [Source:MGI Symbol;Acc:MGI:107739]	12367	P70677
ENSMUSG00000027859	192.919	262.929	122.908	0.467456	-0.85954	8.2701e-06	6.09727e-05	Down Regulation	3	102377235	102428329	+	1469	Ngf	GO:0001934;GO:0001934;GO:0004857;GO:0005102;GO:0005163;GO:0005163;GO:0005576;GO:0005576;GO:0005615;GO:0005615;GO:0005615;GO:0005768;GO:0005788;GO:0006919;GO:0007169;GO:0007171;GO:0007422;GO:0007422;GO:0007613;GO:0007613;GO:0007623;GO:0008021;GO:0008083;GO:0008083;GO:0008191;GO:0008191;GO:0008284;GO:0008289;GO:0008344;GO:0008625;GO:0008656;GO:0010466;GO:0010628;GO:0010628;GO:0010951;GO:0010976;GO:…	K02582	-	T	0VDEI;12R9U;0IIPQ;0A33T;0UNXD;1AYF0;1CUUR;195Q8;0DK0V	nerve growth factor [Source:MGI Symbol;Acc:MGI:97321]	18049	P01139

## Sheet: Original data for Figure 4
Figure 4
Figure 4B. The effect of HG treatment on the mRNA level of Sirt1 and in MPC-5 cell lines.
	LG	HG
	0.0109216	0.00402536
	0.01245	0.0021
	0.02012	0.003001
Average	0.0144972	0.00304212
SD	0.00492907	0.000963338
Figure 4C. The effect of HG treatment on the mRNA level of NGF and in MPC-5 cell lines.
	LG	HG
	0.000685764	0.00045035
	0.000799	0.00023
	0.0006978	0.00031
Average	0.000727521	0.000330117
SD	6.21942e-05	0.000111544
Figure 4E. The effect of TFP5 treatment on the mRNA level of NGF under LG and HG in MPC-5 cell lines.
	LG+scramble	HG+scramble	HG+ TFP5
	0.000201	0.000102	0.000334
	0.000234	9.9e-05	0.000388
	0.000277	0.00011	0.000488
Average	0.000237333	0.000103667	0.000403333
SD	3.81095e-05	5.68624e-06	7.81366e-05
Figure 4F. The effect of TFP5 treatment on the mRNA level of NGF under LG and HG in MPC-5 cell lines.
The effect of TFP5 treatment on the mRNA level of NGF and Sirt1 under LG and HG in MPC-5 cell lines.
	LG+scramble	HG+scramble	HG+ TFP5
	0.008393	0.004956	0.010672
	0.0060223	0.003657	0.00844
	0.007732	0.0043	0.007321
Average	0.00738243	0.00430433	0.008811
SD	0.0012234	0.000649511	0.00170603

## Sheet: Original data for Figure 5
Figure 5
Figure5B. The effect of NGF knockdown on the mRNA level of Sirt1 and in mouse podocytes.
		Control	SiNGF	SiNGF+TFP5
		0.01909	0.0087	0.0228
		0.02082	0.00966	0.0188
		0.02894	0.007604	0.0147
Figure5C. The verification of NGF mRNA level in NGF overexpressed MPC-5 cells.
	Vector	NGF
	6.456e-05	0.003422
	8.097e-05	0.004891
	9.335e-05	0.004221
average	7.96267e-05	0.004178
SD	1.44419e-05	0.000735443
Figure5D. The effect of NGF overexpression and TFP5 treatment on the mRNA level of Sirt1 in mouse podocytes.
	LG	HG	HG+NGF	HG+NGF+k252a	HG+NGF+TFP5	HG+NGF+TFP5+K252a
	0.0027643	0.0001879	0.003257	0.005232	0.00099081	0.00135
	0.003012	1.992e-05	0.004917	0.006502	0.000738	0.001034
	0.002662	0.00027635	0.003886	0.006339	0.0006921	0.001201
average	0.00281277	0.00016139	0.00402	0.00602433	0.00080697	0.001195
SD	0.000179963	0.000130254	0.000838073	0.000691004	0.000160856	0.000158085
Figure5F The effect of NGF overexpression on the mRNA level of HO2O2 under HG condition
		HG	HG+NGF	HG+NGF+k252a	HG+NGF+TFP5	HG+NGF+TFP5+K252a
	0.000108382	0.00058821	0.000102341	0.000502	0.00011	0.00069
	0.000245326	0.0006842	9.4802e-05	0.000621	7.32e-05	0.000701
	0.000193202	0.00049908	0.00018143	0.000442	0.0001023	0.000874
average	0.000182303	0.000590497	0.000126191	0.000521667	9.51667e-05	0.000755
SD	6.91195e-05	9.25812e-05	4.79867e-05	9.11062e-05	1.94094e-05	0.000103204
Figure5G.The effect of NGF overexpression on the mRNA level of ROS under HG condition
		HG	HG+NGF	HG+NGF+k252a	HG+NGF+TFP5	HG+NGF+TFP5+K252a
	0.0010382	0.00382744	0.00189349	0.004032	0.0008521	0.005858
	0.0020121	0.00584232	0.00303721	0.00554	0.0001132	0.007043
	0.0028212	0.00463422	0.00165378	0.004438	0.002035	0.006445
average	0.00195717	0.00476799	0.00219483	0.00467	0.0010001	0.00644867
SD	0.000892768	0.00101408	0.000739305	0.00078031	0.000969411	0.000592509
Figure5H.The effect of NGF overexpression on the mRNA level of caspase-3 under HG condition
		HG	HG+NGF	HG+NGF+k252a	HG+NGF+TFP5	HG+NGF+TFP5+K252a
	0.01102	0.03381	0.01886	0.04108	0.009817	0.05008
	0.01323	0.03824	0.01059	0.03998	0.01852	0.07741
	0.01831	0.04011	0.01204	0.04243	0.00605	0.06734
average	0.0141867	0.0373867	0.01383	0.0411633	0.0114623	0.0649433
SD	0.00373797	0.00323553	0.00441603	0.00122712	0.00639575	0.0138217

## Sheet: Original data for Figure 6
Figure 6
Figure 6B. The glomerular size was measured and analyzed for all four groups
	C57	Db/Db	Db/Db+TFP5	Db/Db+TFP5+NGF
	1.1	1.34	1.08	1.22
	0.94	1.48	1.02	1.49
	1	1.22	0.92	1.23
	0.99	1.4	1.01	1.28
	1.01	1.36	0.99	1.34
Average	1.008	1.36	1.004	1.312
SD	0.0580517	0.0948683	0.0577062	0.110318
Figure 6C.The Glomerulosclerosis score was evaluated in all four groups.
	C57	Db/Db	Db/Db+TFP5	Db/Db+TFP5+NGF
	1.12	1.54	0.91	1.35
	0.88	1.27	0.98	1.59
	1.14	1.43	1.24	1.37
	1.04	1.45	1.02	1.49
	0.99	1.39	1.11	1.37
Figure 6D.The detection of the level of AER in all four groups.
	C57		Db/Db		Db/Db+TFP5		Db/Db+TFP5+NGF
	Mean	SD	Mean	SD	Mean	SD	Mean	SD
	98	30.1	576	32.01	525	52.91	492	37.67
	178	42.03	499	48.2	201	43.46	597	49.56
	133	34.05	482	44.54	133	38.32	438	33.32
	141	21	671	32.9	180	52	413	54.33
Figure 6E.The counting of renal podocyte number in four groups.
	C57	Db/Db	Db/Db+TFP5	Db/Db+TFP5+NGF
	8	4	9	5
	6	5	7	4
	7	6	8	5
	10	3	6	3
Average	7.75	4.5	7.5	4.25
SD	1.70783	1.29099	1.29099	0.957427
Figure 6F.The mRNA level of WT1 gene in kidney
	C57	Db/Db	Db/Db+TFP5	Db/Db+TFP5+NGF
	0.00098791	0.000380451	0.000693732	0.000487154
	0.000913273	0.000332736	0.000663937	0.000478233
	0.000775098	0.000299187	0.000549345	0.000437024
	0.000902134	0.000350356	0.00063291	0.000459221
Average	0.000894604	0.000340682	0.000634981	0.000465408
SD	8.83043e-05	3.39614e-05	6.22574e-05	2.22209e-05
Figure 6G.The mRNA level of SOD1 gene in the kidney of four groups
	C57	Db/Db	Db/Db+TFP5	Db/Db+TFP5+NGF
	0.0102611	0.00378699	0.00676982	0.00454986
	0.00889165	0.00126791	0.0075847	0.00551152
	0.0068802	0.00355583	0.00643431	0.00341058
	0.00849923	0.00301203	0.00701224	0.00478284
Average	0.00863305	0.00290569	0.00695027	0.0045637
SD	0.00139139	0.00113915	0.00048481	0.000871064

## Sheet: Original data for Figure 7
Figure 7
Figure 7C.The mRNA level of NGF in kidney tissue after TFP5 treatment or NGF inhibition or both
	C57	Db/Db	Db/Db+TFP5	Db/Db+TFP5+NGF
	3.33952e-05	1.32529e-05	1.9995e-05	1.1e-05
	2.83426e-05	1.15373e-05	1.857e-05	1.3e-05
	2.5426e-05	7.71804e-06	1.57604e-05	1.4237e-05
average	2.90546e-05	1.08361e-05	1.81085e-05	1.27457e-05
SD	4.03203e-06	2.83328e-06	2.1547e-06	1.63342e-06
Figure 7D.The mRNA level of Sirt1 in kidney tissue after TFP5 treatment or NGF inhibition or both
	C57	Db/Db	Db/Db+TFP5	Db/Db+TFP5+NGF
	0.00422549	0.00300171	0.00397912	0.00223321
	0.00411945	0.0024213	0.00326994	0.00119951
	0.0040068	0.00237696	0.00373848	0.000453482
average	0.00411725	0.00259999	0.00366251	0.0012954
SD	0.00010936	0.000348604	0.000360642	0.000893729
Figure 7E.The mRNA level of caspase3 in kidney tissue after TFP5 treatment or NGF inhibition or both
	C57	Db/Db	Db/Db+TFP5	Db/Db+TFP5+NGF
	0.000862015	0.00285954	0.000354155	0.00176841
	0.000844275	0.00213236	0.00094112	0.00167689
	0.000684181	0.00198497	0.000870018	0.00142318
average	0.000796824	0.00232562	0.000721764	0.00162282
SD	9.79538e-05	0.000468222	0.000320338	0.000178851
Figure 7F.The mRNA level of Bax in kidney tissue after TFP5 treatment or NGF inhibition or both
	C57	Db/Db	Db/Db+TFP5	Db/Db+TFP5+NGF
	0.00343216	0.00790328	0.00223526	0.00644919
	0.00312918	0.00766942	0.00390625	0.00454986
	0.0027494	0.00680118	0.00206448	0.00583143
average	0.00310358	0.00745796	0.00273533	0.00561016
SD	0.000342099	0.000580684	0.00101763	0.000968806
Figure 7G.The mRNA level of Bcl-2 in kidney tissue after TFP5 treatment or NGF inhibition or both
	C57	Db/Db	Db/Db+TFP5	Db/Db+TFP5+NGF
	0.000138611	0.000268399	0.000209127	0.000244141
	0.000128139	0.000322269	0.000205772	0.000274655
	0.000113633	0.000211585	0.000145503	0.000252537
average	0.000126794	0.000267418	0.000186801	0.000257111
SD	1.25432e-05	5.53485e-05	3.58041e-05	1.57628e-05
Figure 7H.The mRNA level of ROS in kidney tissue after TFP5 treatment or NGF inhibition or both
	C57	Db/Db	Db/Db+TFP5	Db/Db+TFP5+NGF
	0.00589	0.00774	0.00331	0.00585
	0.00303	0.00692	0.00277	0.00615
	0.00402	0.00803	0.00473	0.00753
average	0.00431333	0.00756333	0.00360333	0.00651
SD	0.00145239	0.000575702	0.00101239	0.000895991
Figure 7I. The mRNA level of H2O2 in kidney tissue after TFP5 treatment or NGF inhibition or both
	C57	Db/Db	Db/Db+TFP5	Db/Db+TFP5+NGF
	0.000134	0.000443	0.000201	0.000379
	0.000208	0.000739	0.000347	0.000399
	0.000188	0.000566	0.000156	0.000513
average	0.000176667	0.000582667	0.000234667	0.000430333
SD	3.82797e-05	0.000148702	9.98516e-05	7.22865e-05
Figure 7J. The mRNA level of SOD1 in kidney tissue after TFP5 treatment or NGF inhibition or both
	C57	Db/Db	Db/Db+TFP5	Db/Db+TFP5+NGF
	0.00549	0.00354	0.00516	0.00391
	0.00602	0.00314	0.00544	0.00274
	0.00439	0.00228	0.00636	0.00401
average	0.0053	0.00298667	0.00565333	0.00355333
SD	0.000831445	0.000643843	0.0006278	0.00070614

## Sheet: Original data for Figure 8
Figure 8
Figure 8A. The detection of the level of IL6 by Elisa in the plasma of db/db mice treated with TFP5 or K252a or both
	C57	Db/Db	Db/Db+TFP5	Db/Db+TFP5+NGF
	22	42.4	24.4	44.4
	36.9	37.2	21.9	49.1
	29.6	47.1	20.5	57.9
	22.7	48.5	37	68.3
average	27.8	43.8	25.95	54.925
SD	6.96898	5.11534	7.54122	10.5269
Figure 8B. The detection of the level of IL1-β by Elisa in the plasma of db/db mice treated with TFP5 or K252a or both
	C57	Db/Db	Db/Db+TFP5	Db/Db+TFP5+NGF
	22	42.4	24.4	44.4
	36.9	37.2	21.9	49.1
	29.6	47.1	20.5	57.9
	22.7	48.5	37	68.3
average	27.8	43.8	25.95	54.925
SD	6.96898	5.11534	7.54122	10.5269
Figure 8C. The detection of the level of TNFα by Elisa in the plasma of db/db mice treated with TFP5 or K252a or both
	C57	Db/Db	Db/Db+TFP5	Db/Db+TFP5+NGF
	70.7	98.9	63.2	69
	55.1	77	65.4	71.2
	59	80.5	45.3	67.9
	62.2	74.1	41.5	88.3
average	61.75	82.625	53.85	74.1
SD	6.63551	11.1611	12.199	9.56556
Figure 8D.The detection of mRNA level of IL6 by RT-PCR in the kidney tissue of db/db mice treated with TFP5 or K252a or both.
	C57	Db/Db	Db/Db+TFP5	Db/Db+TFP5+NGF
	8.46534e-06	5.73439e-05	1.31613e-05	3.27836e-05
	6.61115e-06	4.75564e-05	9.88268e-06	2.93421e-05
	6.61115e-06	3.88067e-05	8.78415e-06	2.33967e-05
average	7.22921e-06	4.79023e-05	1.06094e-05	2.85075e-05
SD	1.07052e-06	9.27344e-06	2.27726e-06	4.74878e-06
Figure 8E.The detection of mRNA level of IL1-β by RT-PCR in the kidney tissue of db/db mice treated with TFP5 or K252a or both.
	C57	Db/Db	Db/Db+TFP5	Db/Db+TFP5+NGF
	5.97791e-05	0.00087607	8.20821e-05	0.000259223
	3.52627e-05	0.000628122	5.09862e-05	0.000427254
	5.5008e-05	0.000400572	6.48141e-05	8.57205e-05
average	5.00166e-05	0.000634921	6.59608e-05	0.000257399
SD	1.2998e-05	0.000237822	1.55796e-05	0.000170774
Figure 8F.The detection of mRNA level of TNFα by RT-PCR in the kidney tissue of db/db mice treated with TFP5 or K252a or both.
	C57	Db/Db	Db/Db+TFP5	Db/Db+TFP5+NGF
	0.000495097	0.00124757	0.000681027	0.00083073
	0.000391147	0.00118574	0.000567405	0.000815516
	5.93084e-06	0.000892414	0.000560888	0.000787736
average	0.000297392	0.00110857	0.000603107	0.000811327
SD	0.000257708	0.000189734	6.75596e-05	2.18009e-05
